# Supplementary material for: Prevention of Transition from Acute Kidney Injury to Chronic Kidney Disease Using Clinical-Grade Perinatal Stem Cells in Non-Clinical Study
Source: Int J Mol Sci. 2024 Sep 6;25(17):9647. doi: 10.3390/ijms25179647 (PMC11394957; doi:10.3390/ijms25179647)
Supplement: Supplementary file 1 [file ijms-25-09647-s001.zip]

Archive with 1 entries (1 files):
- ijms-3097899-supplementary.pdf
